# Supplementary material for: The genomics of adaptation to climate in European great tit (Parus major) populations
Source: Evol Lett. 2023 Oct 12;8(1):18–28. doi: 10.1093/evlett/qrad043 (PMC10872194; doi:10.1093/evlett/qrad043)
Supplement: qrad043_suppl_Supplementary_GOtoGene_PC1 [file qrad043_suppl_supplementary_gotogene_pc1.txt]

1	GO:0061178 , ABCA12,ABCC8,ADCY5,ADCY8,ADRA2A,ANO1,BRSK2,C1QTNF12,C2CD2L,CFTR,EFNA5,FKBP1B,GCG,GPR27,GPR68,HIF1A,HMGN3,KLF7,LRP5,MPC2,NR1H4,PLA2G6,PPP3CB,PRKCE,RFX6,SIDT2,SLC2A2,STXBP4
2	GO:0062014 , ACACB,ACMSD,AKT1,APPL2,ATCAY,BMP2,BMP5,BRCA1,C1QTNF12,C1QTNF3,CDA,DKK3,EP300,ERLIN1,ERLIN2,FAM3C,FBP1,FLCN,FMO1,GFI1,HDAC4,INSIG1,INSIG2,KLHL25,LEPR,MALRD1,MFSD2A,NFKB1,PARP1,PGP,PIBF1,PID1,PLEK,PRMT3,PROX1,RD3,REST,SIK1,SIRT4,STAT3,WDTC1,WNT4
3	GO:0001829 , ADA,CITED2,CNOT1,CNOT2,CTR9,CUL3,EOMES,RBM46,SP3,SRF,TEAD4,YAP1
4	GO:0007507 , ABI3BP,ACACB,ACADM,ACAN,ACTC1,ACTN2,ACVR1,ACVR2B,ADAMTS1,ADAMTS6,ADAP2,ADM,ADRA1A,ALDH1A2,ANK2,ANKRD1,AP1B1,AP2B1,ARID2,ARL13B,ASB2,ASXL1,ATF2,ATG5,ATM,AXIN2,BBS7,BCOR,BICC1,BMP10,BMP2,BMP5,BMP7,BMPR1A,BMPR2,BVES,CACNA1C,CALCRL,CASP3,CASP7,CAV3,CBY1,CC2D2A,CCDC39,CCDC40,CDC42,CERT1,CHD7,CITED2,CNTRL,CPE,CPLANE1,CREB1,CTNNB1,DAW1,DCTN5,DHRS3,DHX36,DIPK2A,DLL1,DLL4,DNAAF4,DNAH5,DSG2,DS…
5	GO:0140013 , ACTR2,ACTR3,ASPM,ASZ1,ATM,AURKA,BRDT,BRIP1,CCNB2,CCNE1,CCNE2,CDC20,CENPS,CHFR,CKS2,CNTD1,DMC1,FANCA,FBXO5,FMN2,FOXJ2,FZR1,GTF2B,HSF2BP,ING2,KIF18A,M1AP,MAEL,MAPK15,MARF1,MASTL,MEI4,MEIOC,MLH1,MND1,MRE11,MSX1,NDC1,NPR2,ORC4,PDE3A,PLCB1,PLK1,RAD21L1,RAD51C,RNF212,SGO1,SHOC1,SPATA22,SPO11,STRA8,SUN1,SYCE3,TDRD9,TERB1,TERB2,TERF1,TEX11,TEX14,TOP2A,TRIP13,TTK,UBR2,WASHC5,WEE2,WNT4,WNT5A
6	GO:0007368 , ACVR1,ACVR2A,ACVR2B,ALG5,AP1B1,ARL13B,ASB2,BICC1,CC2D2A,CCDC39,CCDC40,CITED2,DAW1,DISP1,DLL1,DNAAF2,DNAAF4,DNAH5,DNAI1,DVL1,DYNC2LI1,ENKUR,FGF10,FGF8,FOXF1,HAND2,HIF1A,IFT140,IFT57,IFT74,MIB1,NEK8,NKX2-5,NKX3-2,NOTCH1,NOTCH2,NPHP3,OVOL2,PCSK5,PKD2,PSEN1,PSKH1,RFX3,RIPPLY2,RTTN,SHH,SMAD2,SMAD3,SRF,SUFU,TBC1D32,TBX2,TBX20,TBX3,TBXT,TGFBR2,TMED2,WNT3A,WNT5A
7	GO:0032924 , ACVR1,ACVR1C,ACVR2A,ACVR2B,BMP10,CER1,CITED2,DACT2,FGF10,FGF9,FST,FSTL3,GDF2,GDF6,GDF7,INHBA,INHBB,LEMD3,SKI,SMAD2,SMAD3,SMAD7,ZC3H3
8	GO:0097178 , ARF6,ARHGEF26,BAG4,CAV1,CORO1C,CSPG4,DBNL,EPS8L2,EVL,FAM98A,HRAS,INPP5K,KANK1,RAC1,RCC2,RDX,SH3BP1,SH3YL1,SNX10,STON1,WDPCP
9	GO:0065008 , A1CF,AAK1,AARS1,ABCA1,ABCA12,ABCA2,ABCA4,ABCA5,ABCB10,ABCB11,ABCB7,ABCC1,ABCC8,ABCC9,ABCG1,ABCG4,ABCG5,ABCG8,ABHD6,ABL1,ABL2,ACAA2,ACACA,ACACB,ACE2,ACO1,ACOT13,ACSL1,ACTA2,ACTN2,ACVR1C,ACVR2A,ACVR2B,ADA,ADAM10,ADAMTS18,ADAR,ADCY1,ADCY5,ADCY8,ADD1,ADD2,ADGRB1,ADGRB3,ADGRF5,ADGRG1,ADGRL2,ADGRV1,ADIPOQ,ADIPOR2,ADM,ADORA2A,ADRA1A,ADRA1B,ADRA2A,ADRA2C,ADRB1,ADRB2,ADTRP,AFG3L2,AGO2,AGR2,AG…
10	GO:0032467 , CDC42,CDC6,CIT,CSPP1,CUL3,CXCR5,DRD2,DRD3,ECT2,KIF14,KIF20B,MAP10,PKN2,PKP4,PRKCE,RACGAP1,RXFP3,SPAST,SSTR5
11	GO:0006403 , A1CF,ALKBH5,ATM,CASC3,CCT2,CCT4,CHTOP,DCP2,DDX25,DKC1,ENY2,EXOSC10,FYTTD1,GLE1,HNRNPA2B1,HNRNPU,IWS1,KHDRBS1,KIF5C,KPNB1,MRPL18,NCBP1,NCBP3,NOP58,NRDE2,NSUN2,NUP107,NUP133,NUP153,NUP155,NUP160,NUP214,PARN,PHAX,PNPT1,POLDIP3,PRPF6,RAE1,RAN,RFTN1,RFTN2,SETD2,SIDT2,SLBP,SNUPN,SRSF3,SUPT6H,TCP1,TERF1,TGFBR2,THOC1,THOC2,THOC5,TPR,TSC1,XPO5,XPOT,YBX1,YTHDC1,ZNHIT6
12	GO:0046685 , DHX36,GCLC,HMOX1,MAPK13,MKNK2,SLC38A2,VCP,ZC3H12A,ZFAND1,ZFAND2A
13	GO:0031297 , ATRX,BLM,BOD1L1,BRCA2,CENPS,DDX11,EME1,EXD2,FBH1,GEN1,MMS22L,MRE11,NUCKS1,PARP1,PCNA,PRIMPOL,RAD51,RFWD3,RTEL1,SAMHD1,SMARCAL1,THOC1,TRAIP,WRN,ZNF365
14	GO:0045332 , ABCA1,ABCA4,ABCC1,ANO3,ANO4,ANO6,ANO9,ATP10A,ATP10D,ATP11A,ATP11C,ATP8A1,FASLG,MFSD2A,PLSCR1,PRKCD,TMEM30A,TRPC5
15	GO:0009063 , AASS,ACADSB,ACAT1,ADHFE1,AGXT2,ALDH5A1,ALDH6A1,AMDHD1,ASRGL1,BCKDHB,DAO,DBT,DDAH1,DDO,DLD,FAH,GAD1,GCSH,GLDC,GLS,GOT1,GOT2,HAL,HDC,HGD,HIBADH,KMO,KYNU,NOS2,OTC,PAH,SHMT1,SLC25A44,TDO2,UROC1
16	GO:0044827 , CCNK,EEF1A1,FBXL2,FMR1,HSPA8,NUCKS1,PIK3C3,PPIB,PRKN,STOM,VAPA,ZC3H12A
17	GO:0034660 , AARS1,AARS2,ADAR,ADAT1,AGO2,ALKBH1,ALKBH8,ASZ1,ATRX,BCDIN3D,BRIX1,BUD23,C1D,CARS1,CARS2,CAVIN1,CDK5RAP1,CDKAL1,DALRD3,DARS1,DARS2,DDX1,DDX11,DDX17,DDX47,DDX5,DGCR8,DICER1,DIMT1,DIS3,DIS3L,DIS3L2,DKC1,DROSHA,DTD2,DTWD1,DTWD2,DUS1L,DUS2,DUS3L,DUS4L,EARS2,ELAC2,ELL,ELP1,ELP2,ELP3,ELP4,ELP6,EMG1,EPRS1,ERN2,ESF1,EXOSC10,EXOSC9,FARS2,FARSB,FCF1,FDXACB1,FKBP6,GARS1,GATB,GTPBP4,GTSE1,HEATR1,…
18	GO:0008630 , ACKR3,AEN,ATAD5,ATM,BAK1,BCL2,BRCA1,CASP9,CD44,CD74,CHEK2,CRIP1,DYRK2,EP300,EPHA2,ERCC6,FBH1,HIPK1,HIPK2,HNRNPK,HTRA2,IKBKE,KDM1A,MAEL,MARCHF7,MLH1,MSH2,MSH6,NACC2,PHLDA3,PIAS4,PIK3R1,PRKDC,RPS3,SKIL,SNW1,TOPORS,TP63,TP73,TPT1,TRIAP1,USP47
19	GO:0048563 , BAK1,BHLHE23,CDH23,EFEMP1,FBN1,GRXCR1,HMGN1,KDR,MFAP2,MYO7A
20	GO:0031325 , AADAC,AATF,ABCA2,ABCB10,ABCB7,ABCD2,ABCG1,ABHD5,ABI1,ABL1,ABLIM3,ABRA,ABRAXAS1,ACER2,ACSL1,ACSL3,ACTB,ACTL6A,ACTR2,ACTR3,ACTR5,ACTR8,ACVR1,ACVR1C,ACVR2A,ACVR2B,ADAM17,ADAM9,ADGRB1,ADGRF5,ADIPOQ,ADRA1A,ADRA2A,ADRA2C,ADRB2,ADTRP,AFAP1L2,AGO2,AGT,AGTPBP1,AGTR2,AGXT2,AHR,AIFM1,AIMP2,AKIRIN2,AKT1,AKTIP,ALS2,ALX1,ALX4,AMBRA1,AMER1,ANGPT1,ANKLE2,ANTXR1,ANXA2,AP3B1,APAF1,APBB2,APLF,APP,APPL1…
21	GO:0048384 , ALDH1A2,ASXL1,CNOT1,CTBP2,DHRS3,EZH2,NR2C1,RARB,RXRA,RXRG,SNW1,ZNF536
22	GO:0010875 , ABCA12,ABCA3,ABCG1,ABCG4,ADIPOQ,CAV1,EEPD1,NR1H3,PTCH1,ZDHHC8
23	GO:0097154 , ASCL1,CNTN2,DLX1,DLX2,DRD2,FEZF2,GATA2,GSX2,INHBA,NKX2-1,PRDM13
24	GO:0048534 , ABCB10,ABI1,ABL1,ACP6,ACVR2A,ADA,ADAR,ADD1,ADGRF5,ADIPOQ,AMBRA1,ANGPT1,ANKRD54,ANXA2,AP3B1,APP,AQP8,ARHGEF7,ARID4A,ARIH2,ARL11,ASXL1,ATF2,ATF4,ATG5,ATM,ATP11C,ATP5IF1,ATXN1L,AZI2,BAK1,BAP1,BARX1,BATF,BATF3,BCL11B,BCL2,BCL6,BCR,BMP2,BPGM,BRAF,BRD1,BTK,BVES,CACNB4,CALCR,CAMK4,CARD11,CASP3,CASP8,CCDC134,CCN4,CCNB2,CCR6,CD109,CD28,CD74,CD81,CD83,CDC73,CDH17,CDIN1,CDK13,CDK6,CEBPD,CEBPG,C…
25	GO:0021954 , ADARB1,AGTPBP1,ASCL1,B4GALT5,B4GALT6,CDH11,CNTN2,DCLK1,DCLK2,DCX,DRAXIN,DRD2,EPHA4,EPHB1,EPHB2,EPHB3,FBXO45,FEZF2,GATA2,GBA2,HPRT1,HSP90AA1,LHX8,MAP2,MYCBP2,NDNF,NFIB,NHLH2,NIN,NR2E1,NRP2,NTRK2,OGDH,PAFAH1B1,PHOX2B,PLXNA4,SCYL2,SECISBP2,SEMA3E,SLC4A10,SLIT2,SPG11,SZT2,TAOK1,TCTN1,TSKU,WDR47,ZMIZ1
26	GO:0002027 , ADA,ADM,ADRA1A,ADRB1,AGTR2,ANK2,BIN1,BVES,CACNA1C,CACNA1D,CACNA1G,CACNB2,CALM1,CALM2,CASQ2,CAV1,CAV3,DMD,DRD2,DSG2,DSP,EDN1,EDN3,EDNRA,EDNRB,EPAS1,FKBP1B,GCH1,GPD1L,HCN4,HEY2,ISL1,JUP,KCNA5,KCND3,KCNE1,KCNE2,KCNJ2,KCNJ5,KCNQ1,MDM2,PKP2,RNLS,RYR2,SLC1A1,SREBF1,TMEM161B
27	GO:0060324 , ALDH1A2,ALDH1A3,ANKRD11,ARID5B,BBS4,BRAF,CHD7,CRISPLD1,CRISPLD2,CSRNP1,EDNRA,EP300,GRHL2,LEF1,MAP2K1,MAP2K2,MAPK1,MKKS,MMP2,MSX1,NIPBL,PAX9,PDGFRA,PLEKHA1,PRICKLE1,PTPN11,RAB3GAP1,RAF1,SGPL1,SRF,STRA6,TGFB3,TIPARP,WNT5A
28	GO:0051897 , ANGPT1,BAG4,C1QBP,C1QTNF12,CASS4,CD28,CSF3,EGF,EGFR,F10,F3,F7,FAM110C,FERMT2,GAS6,GATA3,HBEGF,HPSE,HSP90AA1,IGFBP5,INSR,ITGB1,ITGB1BP1,LIN28A,LRP2,MFHAS1,NOX4,NTS,OSBPL8,PDGFA,PIK3CA,PIK3CB,PIK3CD,PIK3CG,RAMP3,RET,SRC,STK3,STOX1,TCF7L2,TEK,TGFBR1,THBS1,TNFAIP8L3,TNFSF11,TPBG
29	GO:0006754 , AK9,ATP5F1A,ATP5F1C,ATP5MF,ATP5PB,ATP5PD,ATP5PO,ATPSCKMT,DNAJC30,FLCN,PARP1,PID1,PPARGC1A,SLC25A13,STOML2,VCP
30	GO:0009067 , ADI1,APIP,ASNS,ASNSD1,ENOPH1,GOT1,GOT2,MTHFD1,MTR,PLOD2
31	GO:0032409 , ABCC9,ACE2,ACTB,ACTN2,ADIPOQ,ADRB2,AHCYL1,AKAP6,ANO9,ARC,ATP1B1,ATP1B3,ATPSCKMT,BCL2,CACNB4,CACNG2,CACNG4,CALM1,CALM2,CASQ2,CAV1,CAV3,CBARP,CFTR,CHP1,CHRM3,CLTRN,CNIH3,CRACR2A,CRBN,CRH,CTTNBP2NL,DAPK1,DLG1,DMD,EDN1,EDNRA,EHD3,EPHB2,FGF12,FHL1,FKBP1B,GAL,GALR2,GEM,GNB5,GOPC,GPD1L,GRM5,HOMER1,HTT,ITGB1,JPH2,JPH3,KCNAB1,KCNE1,KCNE2,KCNQ1,KCNRG,KCNS1,KCNS2,KCTD7,KLHL24,KMT2A,LRRC38,LRRC5…
32	GO:0006119 , AFG1L,ATP5F1A,ATP5F1C,ATP5MF,ATP5PB,ATP5PD,ATP5PO,ATPSCKMT,CDK1,CHCHD10,CHCHD2,COQ9,DLD,DNAJC15,DNAJC30,ISCU,MSH2,NDUFA10,NDUFA12,NDUFA8,NDUFB9,NDUFS1,NDUFS3,NDUFS7,NDUFV2,NIPSNAP2,PARK7,PDE12,SLC25A33,SNCA,STOML2,TMEM135,TMEM30A,VCP
33	GO:0007178 , ABL1,ACVR1,ACVR1C,ACVR2A,ACVR2B,ADAM17,ADAM9,ADAMTSL2,APPL1,APPL2,ATF2,AXIN1,BCL9L,BMP10,BMP2,BMP5,BMP6,BMP7,BMPER,BMPR1A,BMPR1B,BMPR2,CAV1,CAV2,CAV3,CCN3,CD109,CDH5,CER1,CHRD,CHST11,CIDEA,CILP,CITED2,CLDN5,COL1A2,CRB2,CREBBP,CRIM1,CTDSPL2,DAB2,DACT2,DDX5,DLX1,DUSP22,ELAPOR2,EP300,EXT1,FAM83G,FBN1,FBN2,FERMT1,FERMT2,FGF10,FGF9,FLCN,FSHB,FST,FSTL3,FZD1,GDF10,GDF2,GDF5,GDF6,GDF7,GLG1,G…
34	GO:0018958 , ALDH2,APPL1,ATP7A,BCL2,BTBD9,CGA,COMT,CRYM,CTNS,CTSB,DAO,DBH,DCT,DRD2,EDNRA,EPAS1,GATA3,GCH1,GCNT4,GPR37,GRIN2A,HAND2,HPRT1,IYD,MED1,OCA2,OPN3,PARK7,PRKN,RNF180,SLC16A10,SLC16A2,SLC1A1,SLC24A5,SLC45A2,SNCA,SNCAIP,SNCB,TG,TH,TPH1,TPH2,TPO,TRPC1,TYR,TYRP1,VPS35,WNT5A
35	GO:0033260 , AICDA,ATAD5,ATRX,BRCA2,CDC7,DACH1,DNA2,GMNN,INO80,PCNA,RAD51,RTEL1,RTF2
36	GO:0006413 , AGO2,ALKBH1,BANK1,BOLL,BZW1,BZW2,CTIF,DENR,DHX29,DHX33,DNAJC3,EIF1,EIF1B,EIF2A,EIF2AK1,EIF2AK3,EIF2AK4,EIF2B1,EIF2B2,EIF2B3,EIF2B5,EIF2D,EIF2S1,EIF2S2,EIF3A,EIF3B,EIF3E,EIF3H,EIF3I,EIF3L,EIF4E,EIF4E1B,EIF4E2,EIF4E3,EIF4G2,EIF5B,IMPACT,KHDRBS1,KLHL25,LARP1,LTO1,MIF4GD,MTIF2,NCBP1,NCK2,PAIP2,PPP1R15B,RPS6KB1,SH3BGRL,SLBP,TMED2,TPR,YTHDF1,YTHDF2,YTHDF3
37	GO:0046033 , ADA,ADK,ADSL,ADSS1,ADSS2,AK3,AK9,ATIC,GART,HPRT1,NT5C1A,NT5E,PPAT,XDH
38	GO:0045910 , BCL6,BLM,CGAS,FBH1,HELB,KLHL15,MAD2L2,MLH1,MSH2,MSH3,MSH6,NDFIP1,PARPBP,POLQ,RADX,RECQL5,RIF1,RTEL1,SHLD2,TERF2,THOC1,TP53BP1,UBQLN4
39	GO:0099601 , ADRB2,ARC,CACNG2,CACNG4,CACNG5,CNIH3,CRH,DAPK1,EPHB2,HOMER1,KLHL24,NETO1,NETO2,NLGN1,NPTX2,NPTXR,RASGRF2,RELN,SHISA9
40	GO:0010469 , ACE2,ADAM17,ADRA2A,ADRA2C,ADRB2,ANKRD13C,APP,ARC,BUD31,CACNG2,CACNG4,CACNG5,CAV3,CGA,CNIH3,CRH,CRHBP,DAPK1,EDN1,EGF,EPHB2,ERRFI1,FBXW7,FSHB,GREM1,HDAC1,HDAC2,HIF1A,HOMER1,ITGB1,JAK2,KLHL24,NCF1,NETO1,NETO2,NEURL1,NLGN1,NPTX2,NPTXR,PARK7,PSEN1,RAMP3,RASGRF2,RELN,RWDD1,SHISA9,SLC24A4,SOCS4,SOCS5,TAFA1,TAFA4,TSG101,VPS25,ZFYVE28,ZGPAT
41	GO:0006893 , ACSL3,AMN,ANK3,ARFGEF2,ARL3,ATP2C1,BBS2,BLZF1,CCDC93,CNST,COMMD1,CSK,EXOC2,GGA1,GGA2,GGA3,GOLGA4,GOLGA7,GOLPH3,GOPC,KRT18,LYPLA1,OPTN,PKDCC,PREPL,RAB26,RAB31,RABEP1,SEC16A,SPTBN1,STEAP2,VAMP3,VPS35L
