# Supplementary material for: The genomics of adaptation to climate in European great tit (Parus major) populations
Source: Evol Lett. 2023 Oct 12;8(1):18–28. doi: 10.1093/evlett/qrad043 (PMC10872194; doi:10.1093/evlett/qrad043)
Supplement: qrad043_suppl_Supplementary_GOtoGene_PC2 [file qrad043_suppl_supplementary_gotogene_pc2.txt]

1	GO:0034381 , ADIPOQ,ANXA2,APOB,CD36,DGAT2,HNRNPK,LIPG,LRPAP1,MYLIP,NR1H4,SCARB1,VLDLR
2	GO:0007613 , ADCY1,ADCY8,ATAD1,ATXN1L,BRINP1,BTBD9,CALB1,CAMK2N1,CAMK4,CCND2,CHST10,CREB1,CRTC1,CSMD1,CTNS,CUX2,DBH,FGF13,FOXO6,GRIA1,GRIN2A,HRH1,ITGA8,ITPR3,JPH3,KALRN,LGMN,LMX1A,NETO1,NTAN1,PAK5,PAK6,PLCB1,PLK2,PSEN1,PTCHD1,RCAN1,RELN,SLC1A1,SLC24A2,SLC8A3,SORCS3,SPG11,SYT11,SYT4,TH,TREM2
3	GO:0006814 , ADRB2,AHCYL1,AKT1,ANO6,ASIC4,ASIC5,ATP1A1,ATP1B1,ATP1B3,ATP1B4,ATP4B,CAV3,CHP1,CNTN1,COMMD1,COMMD3,DMD,DRD2,EDN1,EDNRA,EDNRB,FGF12,FGF13,GPD1L,HCN1,HCN2,HCN4,KCNK1,KCNQ1,KLHL24,KLHL3,NEDD4,NETO1,NETO2,NKX2-5,OSR1,PKD2,PKD2L1,PTPN3,SCN4A,SCN8A,SCNN1G,SERPINE2,SLC12A3,SLC24A1,SLC24A2,SLC24A3,SLC24A4,SLC38A7,SLC4A11,SLC4A4,SLC4A8,SLC5A1,SLC6A1,SLC8A1,SLC8A3,SLC9A1,SLC9A2,SLC9A3,SLC9A3R1…
4	GO:0042755 , ADORA2A,BBS12,BSX,CNTN2,NMUR2,RMI1,SLC24A4,STAT3,TH,TTC21B,UCHL1
5	GO:0042177 , ADGRB1,ANXA2,AQP11,AZIN1,CAMLG,CSNK2A2,CTSA,DAB2IP,DDRGK1,EGFR,EIF3H,EPHA4,FMN2,FYN,GABARAPL2,GRIN2A,GRIN2C,HIPK2,HMGCR,LAPTM4B,LRIG2,MAD2L1,MAD2L2,MARCHF7,MDM4,MTM1,MYCBP2,N4BP1,NELL1,NOS2,OGT,OPHN1,PARK7,PDCL3,PHF20L1,PSEN1,PSME3IP1,PSMF1,PTPN3,RGP1,RIC1,RPL5,RPS7,RYBP,SDCBP,SERPINE2,SF3B3,SHH,SMARCC1,SNCA,SNX3,STYX,SUFU,TLK2,UCHL5,USP14,USP25,USP7,USP8,VPS35,WAC
6	GO:0034656 , ADA,AICDA,CDA,CDADC1,DERA,DPYD,ENPP4,ENTPD4,NUDT1,UPB1,UPP1,UPP2,XDH
7	GO:0070129 , ALKBH1,CDK5RAP1,FASTKD2,LRPPRC,MRPS27,MTG2,NSUN3,RCC1L,RPUSD4,TRMT10C,TRUB2
8	GO:0048167 , ABHD6,ABL1,ADCY1,ADCY8,ADGRB1,APP,ATF4,BAIAP2,BRAF,CALB1,CDC20,CNTN2,CPLX2,DBN1,DGKI,DRD2,DRD5,EPHA4,EPHB2,GFAP,GRIA1,GRID2,GRIK2,GRIN2A,GRM5,HRAS,HRH1,IGSF11,ITPKA,ITPR3,JPH3,KCNB1,KMT2A,KRAS,LGMN,MAPK1,MME,NETO1,NEURL1,NF1,NR2E1,NSMF,NTRK2,PLK2,PSEN1,RASGRF2,RELN,SERPINE2,SHISA9,SLC1A1,SLC24A2,SLC38A1,SLC4A10,SLC8A3,SNAP25,SNCA,SORCS2,SORCS3,SQSTM1,SRF,SYNGR1,SYT12,SYT4,TNR,UNC13C,…
9	GO:0032647 , CHUK,DHX36,HSPD1,IFIH1,IRF7,NMBR,PTPN22,PTPRS,SETD2,STAT1,TBK1,TLR3,TLR4
10	GO:0006833 , AQP1,AQP10,AQP11,AQP4,AQP5,AQP8,AQP9,CFTR,INPP5K,SLC5A1
11	GO:0051603 , ADAMTS12,ADAMTS7,AGTPBP1,AKIRIN2,AKT1,AMFR,ANAPC10,ANAPC2,ANAPC4,APPBP2,AQP11,AREL1,ARIH1,ARIH2,ARRB1,ARRDC1,ASB2,ASCC2,ASCC3,ATE1,ATP5IF1,AURKA,AXIN1,BAG2,BAP1,BBS7,BFAR,BRSK2,BTRC,CACUL1,CAMLG,CAPN2,CASP8,CAV1,CBL,CCDC47,CCNF,CDC20,CDC34,CHFR,CHMP1B,CHMP2B,CHMP4C,CHMP5,CHMP7,CLOCK,CLPX,CNOT4,COMMD1,COP1,CRBN,CSNK1A1,CSNK1E,CSNK2A2,CTNNB1,CTSB,CUL1,CUL2,CUL3,CUL4B,CUL5,CYLD,DAB2,DAB…
12	GO:0021544 , ALDH1A3,ASCL1,BBS2,BBS4,BCL11B,CNTNAP2,DLX1,DLX2,FGF8,FOXP2,GLI3,GSX2,HPRT1,INHBA,MKKS,OGDH,RARB,SECISBP2,SLITRK5
13	GO:0051726 , AATF,ABL1,ABRAXAS1,ACTB,ACTL6A,ACTR5,ACTR8,ACVR1,ADAM17,ADAMTS1,ADARB1,AFAP1L2,AICDA,AKT1,AMBRA1,ANAPC4,ANGEL2,ANKK1,ANKRD17,APBB2,APC,APP,APPL1,APPL2,ASCL1,ASNS,ASPM,ATAD5,ATF2,ATM,ATRIP,ATRX,AXIN2,BABAM2,BAK1,BAP1,BAZ1B,BBS4,BCCIP,BCL2,BCR,BIN1,BIRC6,BLM,BMP2,BMP7,BORA,BRCA1,BRCC3,BRD8,BRINP1,BRINP3,BTG4,BTRC,BUB1B,CABLES1,CABLES2,CALM1,CALM2,CASP2,CASP3,CAV2,CCND1,CCND2,CCNDBP1,CC…
14	GO:0044706 , A1CF,ACSL4,ACVR1C,ACVR2A,AGO2,AKT1,AR,ASH1L,B4GALT1,BMPR2,C1QBP,CITED2,CORIN,CRH,CRHBP,CSMD1,CTSB,DAZAP1,DDO,EMP2,ESR1,FKBP4,GHSR,GJA1,HEXB,HPGD,HSD11B2,IGFBP5,ITGB3,ITGB4,KALRN,KPNA6,MED1,MMP2,P2RX1,PCSK5,PGR,PPARD,PRDM1,PRDM14,PRDX3,PTGS2,RXFP1,SERPINE2,SMURF2,SP3,STOX2,TBXT,TEAD4,TEKT3,TMED2,VEGFA,VMP1,WNT4,YTHDF3
15	GO:0008038 , AMIGO1,APP,CNR1,CNTN2,DSCAM,EPHA4,EPHB2,EPHB3,EXT1,FEZF2,GAP43,PLXND1,ROBO1
16	GO:0006754 , AK9,ATP5F1A,ATP5F1C,ATP5MF,ATP5PB,ATP5PD,ATP5PO,ATPSCKMT,DNAJC30,FLCN,PARP1,PID1,PPARGC1A,SLC25A13,STOML2,VCP
17	GO:0021515 , ASCL1,DBX1,DLL4,DRAXIN,FOXN4,GATA2,GDF7,GIGYF2,GLI3,GSX1,GSX2,ISL1,LHX1,LHX3,MNX1,OLIG3,PHOX2A,PTCH1,SCYL3,SHH,SOX13,SUFU,TBX20,TCTN1,WNT3A
18	GO:0043931 , ADAMTS12,BMP2,EXT1,FAT4,GREM1,IFT80,IGF1,RFLNB,SEMA4D,SNX10
19	GO:0022617 , ADAMTS15,EXOC8,FAP,FSCN1,IL6,KIF9,LAMC1,LCP1,MELTF,SH3PXD2B,WDR72
20	GO:0071637 , ADIPOQ,APOD,C1QTNF3,ERBIN,MCOLN2,NR1H4,SELENOK,SOCS5,SYK,TRPV4,TWIST1
21	GO:0008203 , ABCA1,ABCA5,ABCG1,ABCG4,AKR1D1,APOB,APP,AQP8,ARV1,CAT,CETP,CFTR,DGKQ,DHCR24,DHCR7,ERLIN1,ERLIN2,FDX1,GBA2,GNB3,HMGCR,INSIG1,INSIG2,LBR,LEPR,LIPC,LPCAT3,LRP5,LSS,MVK,SCARB1,SOAT1,SREBF1,STARD4,TSKU
22	GO:0006956 , C1QA,C1QB,C1QBP,C1R,C1S,C6,C7,C8A,C8B,C8G,CFI,COLEC11,MASP1,RGCC,SUSD4
23	GO:0010633 , ADGRB1,ADIPOR1,APOH,BMP10,CARD10,CORO1C,DAB2IP,DCN,DLL4,DNAJA4,DUSP10,EVL,GDF2,ITGB1BP1,JUP,KLF4,KRIT1,MACIR,MCC,MEF2C,MEOX2,NOTCH1,PATZ1,PDCD10,PTPRG,PTPRM,PTPRR,RGCC,SLIT2,SPRED1,STARD13,STC1,THBS1,VASH1
24	GO:0016197 , ABCA1,ACTN2,ALS2,ANKFY1,ANKRD27,ANKRD50,AP5M1,AP5S1,AP5Z1,ARF6,ARFIP1,ARHGAP1,ARL1,ARL8B,ATP9A,BET1L,BTBD8,BVES,CCDC93,CLN5,CLTC,CLTCL1,CORO1C,DENND1A,DENND1B,DENND2A,DENND5A,DPY30,EHD3,EHD4,EIPR1,EPG5,GCC2,GGA1,GRIP2,INPP5F,LAPTM4B,LMTK2,LRRK2,LYST,MICALL1,MYO5B,NDRG4,PHETA1,PHETA2,PICALM,PIKFYVE,PREPL,RAB11FIP3,RAB14,RAB17,RAB29,RAB35,RAB6A,RAB7A,RASSF9,RGP1,RHOBTB3,RIC1,RNF126,SGS…
25	GO:0060088 , CDH23,CLRN1,CLRN2,GRXCR2,LHFPL5,MYO7A,PLS1,RIPOR2,SCRIB,SEC24B,SLC9A3R1,WHRN
26	GO:0070646 , ABRAXAS2,ASXL1,ATXN7,BAP1,BRCC3,COPS2,COPS3,COPS4,COPS5,COPS7B,COPS8,CYLD,DESI1,ENY2,HINT1,ITCH,JOSD1,MINDY3,MINDY4,MYSM1,OTUD3,OTUD4,OTUD6B,OTUD7A,OTUD7B,OTULIN,PARK7,PSMD14,SART3,SENP2,SENP5,SENP6,SENP7,SF3B3,SPATA2,STAMBP,STAMBPL1,SUPT3H,SUPT7L,TADA1,TAF2,TAF4,TAF5,TAF5L,TANK,TNFAIP3,TNIP1,UCHL1,UCHL3,UCHL5,UIMC1,USP1,USP10,USP12,USP13,USP14,USP15,USP16,USP18,USP19,USP2,USP20,USP2…
27	GO:0051253 , A1CF,ABCE1,ACVR2B,ADIPOQ,AEBP1,AEBP2,ALX1,ANGEL2,APBB2,AR,ARID4A,ARID5B,ASCL1,ASCL2,ASCL3,ATF3,ATF4,ATF7IP,ATN1,ATXN1,ATXN1L,AXIN1,AXIN2,BACH1,BACH2,BAG3,BAHD1,BAP1,BARX2,BASP1,BATF3,BCDIN3D,BCL11A,BCL6,BCLAF1,BCOR,BEND3,BIN1,BMP2,BMP6,BMP7,BPTF,BRCA1,BTAF1,BTRC,C1D,C1QBP,CAPN3,CAV1,CBX2,CBX3,CBX4,CBX6,CBX7,CBY1,CC2D1B,CCND1,CCNE1,CD36,CDC73,CEBPD,CELF4,CENPF,CGGBP1,CIR1,CITED2,CLOCK…
28	GO:0050714 , ABCC8,ABCG1,ADAM9,ADCY8,ANKRD1,ANO1,ARF6,ATP13A2,BLK,C1QTNF12,C1QTNF3,C2CD2L,CAPN10,CD2AP,CFTR,CHRM3,DNM1L,DOC2B,EXOC1,EZR,F2RL1,FGB,FGG,GCG,GNA11,GNAS,GOLPH3,GPR27,GPR68,HIF1A,IER3IP1,IGF1,IRS2,ISL1,ITPR1,LRRC8A,MCU,MPC2,MYH10,MYO18A,MYOM1,NR1H4,ORAI1,PLA2G6,PLCB1,PPID,PPP3CB,PRKAR1A,PRKCB,PRKCE,RAPGEF4,RBP4,RFX6,SEC24A,SLC2A2,SYTL4,TCF7L2,TGFB2,TGFB3,TLR2,TLR4,TM7SF3,TREM2,VPS35,WLS
29	GO:0140694 , ABRAXAS2,ACTC1,ACTN2,ARHGEF10,ASPM,AURKA,BCCIP,BMP10,C1QBP,C9orf72,CAPN3,CAV3,CCDC61,CCDC69,CCNB2,CCP110,CCSAP,CDC20,CDK5RAP2,CDS1,CDS2,CENPH,CENPJ,CENPK,CENPN,CENPS,CEP120,CEP135,CEP152,CEP192,CEP44,CEP63,CEP97,CFL2,CHEK2,CHMP1B,CHMP2B,CHMP4C,CHMP5,CHMP7,CIRBP,CNOT1,CNOT2,CNOT6,CNOT6L,CNOT7,CSDE1,CSNK1D,DBNL,DDX28,DEUP1,DHX29,DHX30,DHX37,DOCK5,DRG1,DYNC1H1,EDN1,EFL1,EIF2A,EIF2S1,EIF…
