# Supplementary material for: The genomics of adaptation to climate in European great tit (Parus major) populations
Source: Evol Lett. 2023 Oct 12;8(1):18–28. doi: 10.1093/evlett/qrad043 (PMC10872194; doi:10.1093/evlett/qrad043)
Supplement: qrad043_suppl_Supplementary_GOtoGene_PC3 [file qrad043_suppl_supplementary_gotogene_pc3.txt]

1	GO:0006119 , AFG1L,ATP5F1A,ATP5F1C,ATP5MF,ATP5PB,ATP5PD,ATP5PO,ATPSCKMT,CDK1,CHCHD10,CHCHD2,COQ9,DLD,DNAJC15,DNAJC30,ISCU,MSH2,NDUFA10,NDUFA12,NDUFA8,NDUFB9,NDUFS1,NDUFS3,NDUFS7,NDUFV2,NIPSNAP2,PARK7,PDE12,SLC25A33,SNCA,STOML2,TMEM135,TMEM30A,VCP
2	GO:0009147 , AK3,CTPS1,CTPS2,DUT,ENTPD4,NME2,NME3,NME5,NME7,NME8,TBPL1,UCK1,UCK2
3	GO:0006413 , AGO2,ALKBH1,BANK1,BOLL,BZW1,BZW2,CTIF,DENR,DHX29,DHX33,DNAJC3,EIF1,EIF1B,EIF2A,EIF2AK1,EIF2AK3,EIF2AK4,EIF2B1,EIF2B2,EIF2B3,EIF2B5,EIF2D,EIF2S1,EIF2S2,EIF3A,EIF3B,EIF3E,EIF3H,EIF3I,EIF3L,EIF4E,EIF4E1B,EIF4E2,EIF4E3,EIF4G2,EIF5B,IMPACT,KHDRBS1,KLHL25,LARP1,LTO1,MIF4GD,MTIF2,NCBP1,NCK2,PAIP2,PPP1R15B,RPS6KB1,SH3BGRL,SLBP,TMED2,TPR,YTHDF1,YTHDF2,YTHDF3
4	GO:0048643 , BCL2,CDON,CTNNB1,DLL1,IGF2,LMOD3,MEF2C,MTM1,PRKAA1,SHH,WNT3A
5	GO:0035036 , B4GALT1,CCT2,CCT4,CCT8,CD9,CLGN,FETUB,NRGN,PRSS55,TCP1,UBAP2L,VDAC2,ZP2,ZP4,ZPBP2
6	GO:0018958 , ALDH2,APPL1,ATP7A,BCL2,BTBD9,CGA,COMT,CRYM,CTNS,CTSB,DAO,DBH,DCT,DRD2,EDNRA,EPAS1,GATA3,GCH1,GCNT4,GPR37,GRIN2A,HAND2,HPRT1,IYD,MED1,OCA2,OPN3,PARK7,PRKN,RNF180,SLC16A10,SLC16A2,SLC1A1,SLC24A5,SLC45A2,SNCA,SNCAIP,SNCB,TG,TH,TPH1,TPH2,TPO,TRPC1,TYR,TYRP1,VPS35,WNT5A
7	GO:0070306 , ATF4,BFSP1,BFSP2,EPHA2,FRS2,FZR1,MAF,NF2,PROX1,SKIL,SMAD3,SPRED1,SPRY1,TDRD7,TMOD1
8	GO:0008543 , CCN2,CEP57,CREB3L1,CTNNB1,DSTYK,EXT1,FAM20C,FAT4,FGF1,FGF10,FGF12,FGF16,FGF19,FGF2,FGF20,FGF23,FGF3,FGF4,FGF5,FGF6,FGF7,FGF8,FGF9,FGFR2,FGFR3,FLRT2,FRS2,GATA3,GRB2,HHIP,KLB,LRIT3,NDST1,PRDM14,PTPN11,RAB14,RUNX2,SETX,SMOC2,SOS1,SPRY1,SULF1,SULF2,TBX2,THBS1,WNT4,WNT5A
9	GO:0019229 , ADM,ADRA1A,ADRA1B,ADRA2C,AGTR1,ARHGAP42,ATP2B1,BMPR2,CAV1,DBH,DOCK4,DOCK5,EDN1,EDN3,F2R,FGB,FGG,HRH1,KCNA5,P2RX1,ZDHHC21
10	GO:0006486 , A4GNT,ACER2,ALG12,ALG14,ALG2,ALG6,ALG8,AQP11,ARFGEF1,B3GALNT1,B3GALNT2,B3GALT1,B3GALT5,B3GALT6,B3GNT2,B3GNT4,B3GNT7,B3GNT9,B4GALT1,B4GALT5,B4GALT7,C1GALT1,COG3,COG7,CRPPA,DAD1,DDOST,DHDDS,DOLPP1,DPM1,EOGT,EXT1,EXT2,EXTL2,EXTL3,FKTN,FUT10,FUT11,FUT4,FUT8,FUT9,GALNT1,GALNT10,GALNT11,GALNT16,GALNT2,GALNT3,GALNT6,GALNT7,GALNTL6,GCNT1,GORASP1,GXYLT1,GXYLT2,IL15,LARGE1,LARGE2,MAGT1,MGAT2,M…
11	GO:0006355 , AATF,ABCG4,ABLIM3,ABRA,ACTL6A,ACTR2,ACTR3,ACTR5,ACTR8,ACVR1,ACVR2A,ACVR2B,ADCY1,ADCY8,ADIPOQ,ADNP,ADORA3,ADRB2,AEBP1,AEBP2,AFAP1L2,AFF3,AGO2,AGT,AGTR2,AHR,AHRR,AKIRIN2,AKT1,ALX1,ALX3,ALX4,AMBRA1,ANKRD1,ANKRD42,ANXA2,ANXA4,AP3B1,APBB2,APP,AR,ARF4,ARHGEF2,ARID1A,ARID2,ARID3C,ARID4A,ARID4B,ARID5B,ARNT,ARNT2,ARRB1,ASCC1,ASCC2,ASCL1,ASCL2,ASCL3,ASCL4,ASH1L,ASH2L,ASXL1,ASXL3,ATF1,ATF2,ATF3…
12	GO:0002931 , ABRAXAS2,BCL2,BVES,CAV1,CPEB4,CSF1R,FAIM2,HYOU1,NDNF,PANX1,PANX2,RCAN1,UCHL1
13	GO:0016567 , ABCB11,ABL1,ADGRB1,AIMP2,AKT1,AMBRA1,AMER1,AMFR,ANAPC1,ANAPC10,ANAPC16,ANAPC2,ANAPC4,ANAPC5,ANAPC7,ANGPT1,ANKIB1,AREL1,ARIH1,ARIH2,ARRB1,ARRDC1,ARRDC4,ASB1,ASB12,ASB2,ASB4,ASB9,ATG3,ATG5,AXIN1,BAG2,BARD1,BCL2,BFAR,BIRC7,BRAP,BRCA1,BTRC,BUB1B,BUB3,CAMLG,CAND1,CAV1,CBL,CBLB,CCNF,CDC16,CDC20,CDC27,CDC34,CDC73,CHFR,CNOT4,COMMD1,CRBN,CTNNB1,CTR9,CUL1,CUL3,CUL4B,DCAF1,DCAF17,DCUN1D1,DDB1,D…
14	GO:0032924 , ACVR1,ACVR1C,ACVR2A,ACVR2B,BMP10,CER1,CITED2,DACT2,FGF10,FGF9,FST,FSTL3,GDF2,GDF6,GDF7,INHBA,INHBB,LEMD3,SKI,SMAD2,SMAD3,SMAD7,ZC3H3
15	GO:0021544 , ALDH1A3,ASCL1,BBS2,BBS4,BCL11B,CNTNAP2,DLX1,DLX2,FGF8,FOXP2,GLI3,GSX2,HPRT1,INHBA,MKKS,OGDH,RARB,SECISBP2,SLITRK5
16	GO:0034067 , ARL1,ARL5A,ARL5B,BICD2,COG7,CSNK1D,GAK,GCC2,GOLPH3,OPTN,PAQR3,RAB6A,SORL1,ZDHHC15
17	GO:0050731 , ABI1,ABL1,ACVR1,ADAM17,ADRA1A,ADRA2A,AGT,ANGPT1,AREG,ARHGEF2,ARL2BP,BANK1,BMP6,CASS4,CD36,CD44,CD74,CD81,CNTF,CRLF1,CSF1R,CSF3,CSPG4,DGKQ,DOK7,EFNA5,EGF,ENPP2,EPHA4,ERBB4,FBXW7,FGF10,FGF7,FGF8,FGFR3,FYN,GAS6,GREM1,GRM5,HBEGF,HES1,HGF,HTR2A,IGF1,IGF2,IL12B,IL15,IL6,IL6ST,ISL1,ITGB3,JAK2,KIT,KITLG,LRP4,LRP8,LRRK1,LYN,MLST8,MTOR,NCF1,NEDD9,NEURL1,NOX4,NRP1,NTF3,PAK2,PDGFB,PIBF1,PLCG2,PL…
18	GO:0006029 , ACAN,ADAMTS12,B3GALT6,B4GALT7,BMP2,BPNT2,CANT1,CHPF,CHST11,CHST12,CHST13,CHST14,CHST3,CHST7,CHST8,CHSY1,CHSY3,CSGALNACT1,CSGALNACT2,CTNNB1,CYTL1,DCN,DSE,DSEL,EGFLAM,EXT1,EXT2,EXTL3,FOXL1,GPC1,GUSB,HEXA,HEXB,HPSE,HS2ST1,HS3ST1,HS3ST5,HS3ST6,HS6ST1,HS6ST2,HS6ST3,IDUA,IGF1,MUSTN1,NDNF,NDST1,NDST2,PXYLP1,SGSH,SLC2A10,SPOCK3,SULF1,SULF2,TCF7L2,TM9SF2,UGDH,XYLT1,XYLT2
19	GO:0043433 , ADORA3,ANXA4,ARRB1,CAT,CEBPG,CHP1,CHUK,CMKLR1,COMMD1,COMMD7,CYLD,DAB2IP,DAP,EGLN1,EOMES,ERBIN,ESR1,EZH2,FAF1,FOXS1,FZD6,GAS6,HAND2,HDAC2,HDAC3,HES1,HEYL,HIF1AN,ID2,ID3,IRAK2,ITCH,KDM1A,KLF4,MAD2L2,MED13,MTURN,NLRC3,NLRC5,NR0B1,NR1H4,OTULIN,PAXIP1,PELI1,PEX14,PHB2,PIAS4,PKD1,PKD2,PKHD1,PROX1,PTCH1,RB1,RLIM,RNF2,RWDD3,SETD6,SFRP4,SIK1,SMAD7,SPI1,SUFU,SUMO1,TAF3,TAX1BP1,TBXT,TCF7L2,TFDP…
20	GO:0008544 , ABCA12,ADAM9,ALX4,AP3B1,APCDD1,ASAH1,ATP2C1,BCL11B,BCL2,BCR,CASP3,CD109,CDH23,CELSR1,CERS3,CLIC4,CLRN1,CLRN2,CTNNB1,DLL1,DSP,EDA,EDAR,EPHA2,ERCC3,ERRFI1,ETV4,EXT1,EZH2,FA2H,FERMT1,FGF10,FGF20,FGF7,FLNB,FOSL2,FOXN1,FOXQ1,FST,FZD3,FZD6,GAL,GATA6,GNAS,GORAB,GRHL1,GRHL2,GRHL3,GRXCR1,GRXCR2,HDAC1,HDAC3,HES1,HEY2,HOXA7,HPSE,IFT74,IGFBP5,INHBA,INTU,IRF6,JAG1,JAG2,KCNQ1,KLF4,KLF7,LAMA5,LATS1…
21	GO:0021987 , ADGRG1,AKIRIN2,ASCL1,ASPM,BBS2,BBS4,BMERB1,BTBD3,CCDC141,CDH2,CDON,CELF1,CEP120,CNTNAP2,CTNNB1,DAB1,DAB2IP,DCX,DISC1,DIXDC1,DMRTA2,EFHC1,EMX2,EOMES,FAT4,FBXO45,FGF13,FOXP2,GLI3,GSK3B,HIF1A,HTR6,KIF14,LAMB1,LHX2,LRP8,MCPH1,MDGA1,MKKS,NDE1,NF1,NKX2-1,NR2E1,NTRK2,PAFAH1B1,PAX5,PAX6,PEX13,PEX5,PHACTR1,PLCB1,PSEN1,PTPRS,RELN,ROBO1,SLIT2,SUN1,SUN2,SYNE2,TRA2B,TRAPPC9,TSC1,WDR47,ZMIZ1
22	GO:0021515 , ASCL1,DBX1,DLL4,DRAXIN,FOXN4,GATA2,GDF7,GIGYF2,GLI3,GSX1,GSX2,ISL1,LHX1,LHX3,MNX1,OLIG3,PHOX2A,PTCH1,SCYL3,SHH,SOX13,SUFU,TBX20,TCTN1,WNT3A
23	GO:1903514 , ANK2,CALM1,CALM2,CASQ2,CHD7,DMD,FASLG,FKBP1B,RYR2,TMEM38A,TMEM38B
24	GO:0022618 , ADAR,AGO2,ATM,CELF1,CELF2,CELF4,CLNS1A,CPSF7,CRNKL1,DDX20,DDX28,DHX29,DHX30,DICER1,EIF2D,EIF3A,ERAL1,FASTKD2,GCFC2,GEMIN2,GEMIN5,GEMIN8,HSP90AA1,ISY1,LUC7L,LUC7L3,MDN1,MRM2,NCBP1,NOP2,NUDT21,PRKDC,PRMT7,PRPF19,PRPF6,PRPF8,PSIP1,PTBP2,RBM5,RPF2,RPL24,RPL5,RRS1,SART3,SCAF11,SETX,SF3A1,SF3A2,SF3A3,SF3B1,SFSWAP,SHQ1,SLU7,SNRPD1,SNRPD3,SNRPF,SNRPG,SRPK2,SRSF1,SRSF10,SRSF6,STRAP,USP4,XRCC5…
25	GO:0010720 , ABL1,ADD1,ANKRD27,ARPC2,ASCL1,ASPM,AURKA,BCL2,BDNF,BIN1,BMP2,BMPR2,BNC1,BRAF,C1QBP,CAPRIN1,CAPRIN2,CARMIL1,CASS4,CDC42,CDH4,CDH5,CDON,CLDN5,CRK,CRKL,CTNNB1,CUX2,DBN1,DCT,DISC1,DMRTA2,DOCK5,DRD2,DSCAM,EFNA5,EPHB2,FBXW8,FERMT2,FN1,FZD3,GFAP,GLI3,GOLGA4,GPR68,GSX2,HDAC1,HES1,HIF1A,ID4,IL6,IL6ST,IST1,ITGB1,ITGB3,JADE2,KALRN,KDM1A,KRAS,LIG4,LIMS1,LMOD3,LPAR3,LRP2,LRP8,MAN2A1,MAP2K1,MAP2K2…
26	GO:0033151 , ATM,BCL11B,DCLRE1C,LEF1,LIG4,NHEJ1,PRKDC,RAG1,RAG2,TCF3,TCF7
27	GO:0007568 , ADRA1A,ALPL,APOD,AVPR1A,C1QA,EDN1,EDNRA,FBXO4,GNA11,GNA12,GNA13,MME,NR5A1,PAX5,RNF165,SEC63,SLC1A2,TP63,WRN
28	GO:0045859 , ABI1,ABL1,ACSL1,ACVR2B,ADAM17,ADAM9,ADAR,ADARB1,ADIPOQ,ADRA1A,ADRA2A,ADRA2C,ADRB2,AGT,AIDA,AKT1,ALS2,ANGPT1,ANKRD54,APC,APP,AXIN1,BCCIP,BLM,BMP2,BMP7,CAB39,CACUL1,CARD10,CARTPT,CASP3,CASS4,CAV1,CAV3,CCDC88A,CCND1,CCND2,CCNH,CCNL1,CCNY,CDK12,CDK5RAP1,CDK7,CDKN2C,CEMIP,CEP43,CEP85,CHORDC1,COPS8,CORO1C,CSF1R,DAB1,DAB2IP,DBNDD2,DEPTOR,DIPK2A,DLG1,DNAJA1,DOK7,DTNBP1,DUSP1,DUSP10,DUSP22,DU…
