# Supplementary material for: The genomics of adaptation to climate in European great tit (Parus major) populations
Source: Evol Lett. 2023 Oct 12;8(1):18–28. doi: 10.1093/evlett/qrad043 (PMC10872194; doi:10.1093/evlett/qrad043)
Supplement: qrad043_suppl_Supplementary_GOtoGene_PC4 [file qrad043_suppl_supplementary_gotogene_pc4.txt]

1	GO:0009156 , ADA,ADK,ADSL,ADSS1,ADSS2,AMPD1,AMPD3,ATIC,CDA,GART,GMPS,HPRT1,IMPDH2,PAICS,PPAT,PRPS2,UCK1,UCK2,UMPS
2	GO:1902018 , CCP110,CEP97,GDI2,KIF24,LIMK2,MAK,MPHOSPH9,ODF2L,TBC1D30,YAP1
3	GO:0009798 , ARL13B,AURKA,AXIN1,BCOR,BMPR1A,CER1,CITED2,CTNNB1,DLL1,EPB41L5,ETS2,FGF10,FRS2,GPC3,HEY2,HSPB11,LDB1,LHX1,MNS1,NEUROG1,NOTCH1,NOTCH2,PAX6,PGAP1,PRICKLE1,PTCH1,RIPPLY2,RNF2,SFRP1,SHH,SMAD2,SMAD4,SMAD6,SRF,STC1,TASOR,TBX3,TMED2,TTC8,WLS,WNT3,WNT5A,WNT7A
4	GO:0010506 , ACER2,ADRA1A,ADRB2,AKT1,AMBRA1,ATG13,ATG14,ATG16L1,ATG5,ATM,ATP13A2,ATP6V0A1,BAG3,BCL2,BMF,BNIP3,BNIP3L,BOK,C9orf72,CCNY,CISD2,CLEC16A,CTSA,CTTN,DAP,DAPK1,DCAF12,DCN,DNM1L,DRAM1,DRAM2,EIF4G2,ELAPOR1,EPM2A,ERCC4,FBXL2,FBXO7,FBXW7,FEZ1,FEZ2,FLCN,FOXK1,FOXK2,FOXO1,FYCO1,GFAP,GNAI3,GPR137B,HERC1,HIF1A,HMOX1,HSPB8,HTT,KDM4A,KDR,KLHL22,LARP1,LEPR,LRRK2,LRSAM1,MAPK15,MFSD8,MTCL1,MTM1,MTMR8,…
5	GO:0030166 , ACAN,B3GALT6,CANT1,CHPF,CHST11,CHST12,CHST13,CHST14,CHST3,CHST7,CHST8,CHSY1,CHSY3,CSGALNACT1,CSGALNACT2,CTNNB1,CYTL1,DSE,EXT1,EXT2,EXTL3,FOXL1,HS2ST1,HS3ST1,HS3ST5,HS3ST6,HS6ST1,HS6ST2,HS6ST3,IGF1,MUSTN1,NDST1,NDST2,PXYLP1,SLC2A10,TCF7L2,TM9SF2,UGDH,XYLT1,XYLT2
6	GO:0048878 , ABCA1,ABCA12,ABCA2,ABCA5,ABCB11,ABCB7,ABCC8,ABCG1,ABCG4,ABCG5,ABCG8,ABL1,ABL2,ACACA,ACO1,ADCY5,ADCY8,ADGRF5,ADIPOR2,ADRA2A,AFG3L2,AGTR1,AKAP11,AKT1,ALPL,ANGPTL4,ANK2,ANKH,ANO1,AP3B1,APOB,APP,APPL2,AQP1,AQP11,AQP4,ARF1,ASPSCR1,ATF4,ATG5,ATP13A2,ATP1A1,ATP1B1,ATP1B3,ATP2A2,ATP2A3,ATP2B1,ATP2B2,ATP2C1,ATP6AP2,ATP6V0A2,ATP6V0A4,ATP6V0D1,ATP6V1A,ATP6V1G1,ATP7A,ATP7B,BACE2,BAK1,BCL2,BMP6,B…
7	GO:0032651 , APP,ARG2,CASP8,CD36,F2R,F2RL1,FFAR4,FOXP1,GHSR,IGF1,IL6,INAVA,ISL1,JAK2,MYD88,PANX1,RIPK2,S1PR3,STAT3,TLR4,TNFAIP3,WNT5A,ZC3H12A
8	GO:0000375 , AQR,BCAS2,BUD13,BUD31,C1QBP,CASC3,CDC40,CDC5L,CDK13,CELF1,CELF2,CELF4,CELF5,CELF6,CLNS1A,CRNKL1,CWC15,CWC22,DAZAP1,DBR1,DCPS,DDX17,DDX20,DDX41,DDX5,DHX38,DHX8,DYRK1A,EFTUD2,EIF4A3,ESRP2,FAM172A,FMR1,GCFC2,GEMIN2,GEMIN5,GEMIN8,HNRNPA2B1,HNRNPK,HNRNPM,HNRNPU,HSPA8,HTATSF1,IK,ISY1,JMJD6,KHDRBS1,KHDRBS2,KHDRBS3,LARP7,LSM3,LSM4,LSM6,LSM8,LUC7L,LUC7L3,MAGOH,METTL14,METTL16,MYOD1,NCBP1,NOVA…
9	GO:0046395 , AASDHPPT,AASS,ABCB11,ABCD2,ABCD3,ACAA1,ACACB,ACAD11,ACADL,ACADM,ACADS,ACADSB,ACAT1,ACOX1,ACOX2,ACOX3,ACSF3,ADHFE1,ADTRP,AGXT2,AIG1,AKR1A1,AKT1,ALDH1L2,ALDH5A1,ALDH6A1,AMDHD1,ASRGL1,BCKDHB,BDH2,CPT2,CRABP1,CRAT,CRYL1,DAO,DBT,DDAH1,DDO,DECR1,DLD,EHHADH,ETFDH,FAH,GAD1,GCSH,GLDC,GLS,GOT1,GOT2,HACL1,HAL,HAO1,HDC,HGD,HIBADH,HSD17B4,IRS1,IRS2,KMO,KYNU,LONP2,LPIN1,MFSD2A,MTHFS,NOS2,NPL,NUDT1…
10	GO:0051148 , ANKRD17,BMP2,BMPR1A,BMPR2,CCN3,DLL1,EZH2,FOXO4,FRS2,FZD7,HDAC3,IGF2,MED28,MSX1,MYOCD,NFATC1,NFATC2,NFATC3,NKX2-5,NOTCH1,PDCD4,PDGFB,PLPP7,PRDM6,PTBP1,RBPMS2,SHH,SMAD1,SMAD4,SOX6,TMEM119,YBX1
11	GO:0033006 , ENPP3,FER,FOXF1,LYN,PTPN6,RABGEF1,SNX4,SYK,UNC13D,VAMP7
12	GO:0090181 , ABCG1,ABCG4,APOB,AQP8,ARV1,DGKQ,ERLIN1,ERLIN2,GNB3,LPCAT3,SREBF1,STARD4
13	GO:0046825 , BAG3,BARD1,CTDSPL2,GAS6,GSK3B,PARK7,PPM1A,PTPN11,PTPN14,RANGAP1,RBM22,TXN,XPO1,XPO4,YWHAE
14	GO:0009220 , CDA,CTPS1,CTPS2,NME2,NME3,NME5,NME7,NME8,UCK1,UCK2,UMPS
15	GO:0048167 , ABHD6,ABL1,ADCY1,ADCY8,ADGRB1,APP,ATF4,BAIAP2,BRAF,CALB1,CDC20,CNTN2,CPLX2,DBN1,DGKI,DRD2,DRD5,EPHA4,EPHB2,GFAP,GRIA1,GRID2,GRIK2,GRIN2A,GRM5,HRAS,HRH1,IGSF11,ITPKA,ITPR3,JPH3,KCNB1,KMT2A,KRAS,LGMN,MAPK1,MME,NETO1,NEURL1,NF1,NR2E1,NSMF,NTRK2,PLK2,PSEN1,RASGRF2,RELN,SERPINE2,SHISA9,SLC1A1,SLC24A2,SLC38A1,SLC4A10,SLC8A3,SNAP25,SNCA,SORCS2,SORCS3,SQSTM1,SRF,SYNGR1,SYT12,SYT4,TNR,UNC13C,…
16	GO:0044770 , ABRAXAS1,ACVR1,ADAM17,ADAMTS1,AKT1,AMBRA1,ANAPC4,ANKRD17,APBB2,APC,APP,APPL1,APPL2,ARPP19,ATAD5,ATF2,ATM,ATRIP,BABAM2,BACH1,BCL2,BLM,BRCA1,BRCC3,BRSK2,BUB1B,CACUL1,CALM1,CALM2,CASP2,CCNA2,CCNB2,CCND1,CCND2,CCNE1,CCNE2,CCNH,CCNY,CDC25A,CDC27,CDC5L,CDC6,CDC7,CDC73,CDK1,CDK14,CDK5RAP2,CDK7,CDKN2C,CENPF,CENPJ,CHEK1,CHEK2,CHFR,CHMP4C,CHMP7,CIRBP,CKS2,CLOCK,CPSF3,CRADD,CRLF3,CTDP1,CTDSPL,C…
17	GO:0071875 , ADCY9,ADRA2A,ADRA2C,ADRB1,ADRB2,AKAP13,GNAS,KCNQ1,LMBRD2,PDE4B,ZDHHC21
18	GO:0043300 , AP1G1,BCR,F2RL1,FOXF1,LYN,RABGEF1,SNX4,SPI1,SYK,UNC13D,VAMP7
19	GO:0060041 , ACTL6A,ACVR2B,AGTPBP1,ATOH7,BBS4,BHLHE23,BMPR1B,BMPR2,CALB1,CDON,CELF4,CHD7,CLCN2,CLIC4,CNTF,COL4A1,CRB1,CRB2,DCLK1,DCX,DLL1,DLL4,DLX1,DLX2,DSCAM,FAT3,FOXN4,FZD4,GNB1,GPM6A,HCN1,HES1,HIF1A,HIPK1,HIPK2,IMPG2,JMJD6,LAMA1,LAMC3,LHX1,LHX2,LPCAT1,LRP5,MAN2A1,MED1,MERTK,MFSD2A,NECTIN3,NFIA,NFIB,NOTCH1,NPHP4,NR2E1,NTRK2,PAX6,PDE6C,PDGFRA,PRDM1,PROM1,PROX1,PRPH2,PTPRM,RD3,RHOJ,RORB,RPL24,SCA…
20	GO:0007186 , ABCA1,ABHD6,ACKR2,ACKR3,ACTN2,ADA,ADCY5,ADCY8,ADCY9,ADCYAP1R1,ADGRA1,ADGRA2,ADGRA3,ADGRB1,ADGRB2,ADGRB3,ADGRD1,ADGRD2,ADGRF5,ADGRG1,ADGRG2,ADGRG6,ADGRL2,ADGRL3,ADGRL4,ADGRV1,ADM,ADORA2A,ADORA2B,ADORA3,ADRA1A,ADRA1B,ADRA1D,ADRA2A,ADRA2C,ADRB1,ADRB2,AGRN,AGRP,AGT,AGTR1,AGTR2,AGTRAP,AHCYL1,AKAP12,AKAP13,AKT1,AREG,ARHGEF12,ARRB1,ATRNL1,AVPR1A,BCAR1,BCAR3,BDKRB1,BDKRB2,C3AR1,CALCR,CALCRL,…
21	GO:1903307 , AP1G1,F2RL1,NLGN1,RAB27A,SCAMP5,SLC4A8,SNX4,SYK,SYT1,SYT4,UNC13D,VAMP7
22	GO:0072525 , ACMSD,HAAO,KMO,KYNU,NADK,NADK2,NADSYN1,NAMPT,NAPRT,NMNAT1,NMNAT3,PDXK
23	GO:0006111 , ACADM,ARPP19,C1QTNF12,C1QTNF3,DDB1,DGKQ,EP300,FAM3C,FBP1,FOXO1,GCG,KAT2B,LEPR,NLN,NR3C1,OGT,PGP,PTPN2,SESN2,SIK1,USP7
